# Supplementary material for: Chemical modifications of adenine base editor mRNA and guide RNA expand its application scope
Source: Nat Commun. 2020 Apr 24;11:1979. doi: 10.1038/s41467-020-15892-8 (PMC7181807; doi:10.1038/s41467-020-15892-8)
Supplement: Supplementary file 4 — Source Data [file 41467_2020_15892_MOESM4_ESM.xlsx]

## Sheet: Figure1
	Related to Fig. 1b
	Related to Fig. 1c
		Ctrl			p_RA6.3+p_sgRNA			5moU_6.3+ moderately modified_crRNA/tracrRNA			5moU_6.3+ moderately modified_sgRNA
		Replicate1	Replicate2	Replicate3	Replicate1	Replicate2	Replicate3	Replicate1	Replicate2	Replicate3	Replicate1	Replicate2	Replicate3
	A5	0.343	0.208	0.092	16.94	18.308	17.239	30.16	29.966	27.653	42.094	48.615	49.495
	A7	0.101	0.105	0.029	11.534	14.022	14.214	13.206	10.982	9.549	14.079	17.971	18.05
	A9	0.439	0.098	0.311	27.167	28.158	28.033	23.701	20.272	18.057	26.198	33.461	34.239
	Related to Fig. 1d
		Ctrl			Plasmid RA6.3+plasmid_guide			mRNA RA6.3+modified_guidRNA
		Replicate1	Replicate2	Replicate3	Replicate1	Replicate2	Replicate3	Replicate1	Replicate2	Replicate3
	A4	0	0	0	1	0.3	0.6	2.7	2.7	2.8
	A5	0	0	0	2	0.8	1.1	8.4	7.9	8.1
	A6	0	0	0	2.6	0.9	1.3	13.3	12.6	13
	A8	0.1	0.1	0.1	6	2.4	3.9	29.9	28.4	31.2
	Related to Fig. 1e
		Ctrl			Plasmid RA6.3+plasmid_guide			mRNA RA6.3+modified_guidRNA
		Replicate1	Replicate2	Replicate3	Replicate1	Replicate2	Replicate3	Replicate1	Replicate2	Replicate3
	A6	0	0	0.1	5.1	5.3	5.9	14.2	14.5	14
	A8	0.1	0.1	0.2	5.5	5.7	6.5	24.6	25	24.2

## Sheet: Figure2
	Related to Fig. 2c
			unmodified-6.3+ sgRNA				5moU-6.3+ sgRNA
			Replicate1	Replicate2	Replicate3		Replicate1	Replicate2	Replicate3	Replicate4
		Target	13.712	13.152	12.694		19.426	34.911	21.845	22.372
		Bystander	42.211	42.83	41.273		42.325	51.633	41.383	57.173
	Related to Fig. 2d								Related to Fig. 2e

## Sheet: Figure3
	Related to Fig. 3b							Related to Fig. 3d
		Days	Mouse1	Mouse2	Untreated
		1	1	1	1
		3	1.0051	1	0.978814
		7	1.01531	1.04785	0.817797
		10	1.02041	1.03828
		13	0.994898	0.971292
		16	0.943878	0.942584
		19	0.933673	0.875598
		21	0.913265	0.866029
		24	0.852041	0.84689
		26	0.928571	0.933014
		28	1.0102	1.04306
		32	1	1.02871
		35	1.11735	1.13397
		38	1.05612	1.05263				Related to Fig. 3e
		42	1.0051	1.01914
		45	1.02041	1.0622					A6G	A9G
		49	1.09694	1.12919				Replicate1	0.055	14.528
		52	1.09184	1.14354				Replicate2	0.124	12.097
		55	1.13265	1.1866				Replicate3	0.126	15.425
		58	1.14286	1.21053				Replicate4	0.112	12.964
								Replicate5	0.103	7.741
								Replicate6	0.056	12.36

## Sheet: Supplementary Figure1
	Related to Supplementary Fig. 1a			Related to Supplementary Fig. 1c
	Related to Supplementary Fig. 1e,f
		unmodified_crRNA+unmodified_tracrRNA	modified_crRNA+unmodified_tracrRNA	modified_crRNA+modified_tracrRNA	Heavily_crRNA+modified_tracrRNA
	A5	1.712	11.403	29.2597	21.67
	A7	0.206	4.054	11.2457	8.03
	A9	0.67	7.547	20.6767	13.729

## Sheet: Supplementary Figure2
	Related to Supplementary Figure. 2a
		unmodified-6.3
			A5			A7			A9
			Replicate1	Replicate2	Replicate3	Replicate1	Replicate2	Replicate3	Replicate1	Replicate2	Replicate3
		0.03	41.265	40.716	40.319	12.063	12.239	11.109	23.486	23.969	22.325
		0.015	28.551	24.789	19.209	8.349	6.821	5.649	14.617	11.9	9.229
		0.0075	19.013	17.735	14.608	5.147	4.955	3.978	8.699	8.686	6.954
		0.0015	6.642	4.978	3.125	1.829	1.46	0.818	3.239	2.47	1.455
		5moU-6.3
			A5			A7			A9
		0.03	41.532	37.924	40.934	11.97	11.499	11.972	23.61	21.503	23.479
		0.015	21.899	20.759	11.197	6.27	5.834	3.168	10.806	10.242	5.127
		0.0075	15.497	16.768	6.03	4.42	4.932	1.709	7.292	8.064	2.773
		0.0015	3.157	4.153	2.321	0.915	1.215	0.543	1.421	1.966	0.99
	Related to Supplementary Figure. 2b
		unmodified-6.3+sgRNA			5moU-6.3+ sgRNA
		Replicate1	Replicate2	Replicate3	Replicate1	Replicate2	Replicate3
	A5	21.899	20.759	11.197	28.551	24.789	19.209	site1
	A7	6.27	5.834	3.168	8.349	6.821	5.649
	A9	10.806	10.242	5.127	14.617	11.9	9.229
	A4	1	0.3	0.6	0.891	1.116	0.964	site2
	A5	3.508	4.5	3.68	5.222	5.357	5.433
	A6	5.845	7.353	6.38	9.01	8.956	8.95
	A8	16.804	18.448	16.933	24.536	23.173	24.963
	A6	9.571	9.877	10.406	12.098	11.02	11.487	site3
	A8	18.562	18.23	18.573	22.43	21.442	20.317

## Sheet: supplementary Figure3
		Related to Supplementary Figure. 3a
		OT1
			control			mRNA			plasmid
			Replicate1	Replicate2	Replicate3	Replicate1	Replicate2	Replicate3	Replicate1	Replicate2	Replicate3
		A4	0.061	0.061	0.061	0.066	0.054	0.06	0.055	0.058	0.063
		A5	0.048	0.048	0.048	0.062	0.051	0.044	0.042	0.037	0.047
		A6	0.059	0.059	0.059	0.072	0.057	0.052	0.052	0.05	0.059
		A8	0.112	0.112	0.112	0.142	0.108	0.135	0.103	0.095	0.115
		OT2
			control			mRNA			plasmid
			Replicate1	Replicate2	Replicate3	Replicate1	Replicate2	Replicate3	Replicate1	Replicate2	Replicate3
		A5	0.014	0.014	0.014	0.026	0.029	0.028	0.012	0.027	0.024
		A6	0.011	0.011	0.011	0.027	0.019	0.019	0.012	0.015	0.016
		A8	0.088	0.088	0.088	0.177	0.166	0.19	0.069	0.102	0.056
		Related to Supplementary Figure. 3b
		OT1
			control			mRNA			Plasmid
			Replicate1	Replicate2	Replicate3	Replicate1	Replicate2	Replicate3	Replicate1	Replicate2	Replicate3
		A6	0.016	0.016	0.016	0.017	0.019	0.016	0.016	0.015	0.013
		A8	0.016	0.016	0.016	0.033	0.031	0.037	0.016	0.018	0.015
		A9	0.089	0.089	0.089	0.105	0.097	0.101	0.077	0.089	0.079
		OT2
			control			mRNA			Plasmid
			Replicate1	Replicate2	Replicate3	Replicate1	Replicate2	Replicate3	Replicate1	Replicate2	Replicate3
		A6	0.043	0.043	0.043	0.045	0.038	0.04	0.074	0.06	0.047
		A8	0.134	0.134	0.134	0.148	0.119	0.143	0.148	0.2	0.148
		OT3
			control			mRNA			Plasmid
			Replicate1	Replicate2	Replicate3	Replicate1	Replicate2	Replicate3	Replicate1	Replicate2	Replicate3
		A6	0.023	0.023	0.023	0.032	0.033	0.044	0.025	0.029	0.025
		A8	0.035	0.035	0.035	0.171	0.136	0.173	0.031	0.031	0.023

## Sheet: supplementary Figure4
	Related to Supplementary Figure. 4c				Related to Supplementary Figure. 4d				Related to Supplementary Figure. 4e
		A5G9	G5G9			Target	bystander			A5G9	G5G9
	Replicate1	60.321	39.679		Clone1	45.17	44.29		Clone_1	2.36263	43.8234
	Replicate2	38.2408	61.7592		Clone2	52.48	40		Clone_2	51.0765	0.647286
	Replicate3	60.91	39.09		Clone3	51.79	12.34		Clone_3	45.1338	6.98396
	Replicate1	Replicate2	Replicate3							Clone_1	Clone_2	Clone_3
A5A9	0.358214	0.394522	0.452415						A5A9	0.421294	0.518869	0.0826121
A5G9	0.213875	0.0844943	0.134041						A5G9	0.451338	0.0236263	0.510765
G5A9	0.286995	0.384289	0.327264						G5A9	0.0572837	0.019033	0.399904
G5G9	0.140687	0.136459	0.0860228						G5G9	0.0698396	0.438234	0.00647286

## Sheet: Supplementary Figure5
	Related to Supplementary Figure. 5a							Related to Supplementary Figure. 5c
									Nanoparticle-delivered ABE
									0.096	0.032	6
									Plasmid-delivered ABE
									1.9	0.9	6
